# Supplementary material for: Differential microRNA Expression Profiles in Girls with Idiopathic Central Precocious Puberty and Premature Thelarche
Source: Int J Mol Sci. 2026 Feb 11;27(4):1742. doi: 10.3390/ijms27041742 (PMC12941009; doi:10.3390/ijms27041742)
Supplement: Supplementary file 1 [file ijms-27-01742-s001.zip]

Archive with 1 entries (1 files):
- ijms-4116126-supplementary.pdf
